# Supplementary material for: Assessment of Foods Associated with Sodium and Potassium Intake in Japanese Youths Using the Brief-Type Self-Administered Diet History Questionnaire
Source: Nutrients. 2021 Jul 9;13(7):2345. doi: 10.3390/nu13072345 (PMC8308755; doi:10.3390/nu13072345)
Supplement: Supplementary file 1 [file nutrients-13-02345-s001.zip]

Archive with 1 entries (1 files):
- nutrients-1287460-supplementary.pdf
